# Supplementary material for: Impact of Wall Material-to-Active Ratio in the Stability of Spray-Dried Ascorbic Acid Using Maltodextrin and Gum Arabic
Source: Molecules. 2024 Jul 30;29(15):3587. doi: 10.3390/molecules29153587 (PMC11314086; doi:10.3390/molecules29153587)
Supplement: Supplementary file 1 [file molecules-29-03587-s001.zip]

Archive with 1 entries (1 files):
- molecules-3036148-supplementary.pdf
